# Supplementary material for: Role of late-onset smoking in super-aged patients with diffuse large B-cell lymphoma: a real-world study in China between 2010 and 2024
Source: PeerJ. 2026 Jul 22;14:e21557. doi: 10.7717/peerj.21557 (PMC13401357; doi:10.7717/peerj.21557)
Supplement: Supplemental Information 1 [file peerj-14-21557-s001.xlsx]

## Sheet: Sheet1
1femal2male	age	ECOG-PS=2：1 ECOG-PS<2:0	Age≥84yrs:1 Age<84yrs:0	III or IV stage:1 Ior II stage:0	OS(M)	PFS（M)	Albumin< 30g/L:1 >=30:0	BMI<20:1, >=20:0	Anemia:1 non-anemia:0	M-CIRS≥7:1,<7:0	response	die1, live:0	early smoking:1, late smoking:0	DEL:1,non-DEL:0
2	84	1	1	0	3	1.5	1	0	0	1	PR	1	1	1
2	84	1	1	1	3	1.5	1	0	0	1	SD	1	1	0
2	88	1	1	1	3	1.5	1	0	1	1	PD	1	1	0
2	84	1	1	1	3	1.5	1	0	0	1	PR	1	1	0
2	80	0	0	1	3	1.5	1	0	1	1	PD	0	1	0
2	82	0	0	1	3	2	1	1	0	1	CR	1	1	0
2	81	0	0	1	3	1.5	1	0	1	1	CR	1	1	0
2	80	0	0	1	3	1.5	1	0	1	1	PR	1	1	0
2	81	0	0	1	4	2	1	0	1	1	PD	1	1	0
1	80	0	0	0	4	2.5	1	1	1	1	SD	1	0	1
2	84	0	1	1	4	2	1	1	0	1	PR	1	1	0
2	85	1	1	0	4	2.5	1	0	1	1	SD	1	1	1
2	80	0	0	0	4	2.5	1	1	0	1	PR	0	1	0
2	89	1	1	1	4	2	1	1	1	1	PR	1	1	0
2	80	0	0	0	5	3.5	0	1	0	1	PR	1	1	0
2	82	0	0	0	5	3.5	1	1	0	1	PR	0	0	1
2	84	0	1	0	5	3	1	1	1	1	PR	0	1	1
2	82	0	0	0	5	4	0	0	0	1	PD	1	1	1
2	80	0	0	1	5	5	1	1	1	1	PD	1	1	1
2	80	0	0	0	5	3.5	0	0	0	1	PD	0	1	0
2	80	0	0	1	5	3.5	0	0	1	1	PR	1	1	1
2	84	1	1	1	5	3.5	1	0	1	1	PR	0	1	0
2	80	0	0	0	5	3	1	0	0	1	PR	1	0	1
2	90	1	1	1	6	4.5	0	1	0	1	PD	0	1	0
2	91	1	1	1	6	4.5	0	1	0	1	PD	0	0	0
2	84	1	1	0	6	4.5	1	1	0	1	CR	0	0	0
2	85	1	1	1	6	5	1	0	1	1	CR	1	1	1
2	81	0	0	0	6	4.5	1	0	1	1	PR	1	0	0
2	83	0	0	0	6	4.5	0	0	0	1	PR	0	1	0
2	80	0	0	1	6	2	1	0	0	1	PR	1	0	0
2	88	1	1	1	6	4.5	0	0	1	1	CR	0	1	0
2	81	0	0	0	6	4.5	1	1	1	1	CR	0	0	1
2	81	0	0	1	6	7	0	0	0	1	PR	0	0	0
2	80	0	0	0	6	8	1	1	1	0	PD	0	1	0
2	88	1	1	0	7	4	1	0	0	1	PR	0	1	0
2	80	0	0	1	7	5.5	1	0	0	1	PR	0	1	0
2	89	1	1	1	7	4	1	1	1	1	PR	0	0	0
2	89	1	1	0	7	5.5	1	0	1	0	PR	0	1	0
2	88	1	1	1	7	5.5	1	0	0	1	PR	0	0	0
2	84	1	1	1	7	45	0	1	0	1	SD	0	0	0
2	80	0	0	1	7	5.5	1	0	1	1	PR	0	0	0
2	82	1	0	1	8	6	0	0	1	0	SD	1	1	0
2	83	1	0	1	8	7	1	0	1	1	SD	1	0	0
2	86	1	1	0	8	6.5	0	0	1	1	PR	0	0	0
2	81	0	0	0	9	7.5	0	1	0	1	SD	0	0	0
2	80	0	0	0	9	7	1	0	1	1	PD	0	0	0
2	90	1	1	1	9	7.5	1	1	1	1	PR	0	0	0
2	87	1	1	1	9	7.5	1	1	1	1	PR	0	0	0
2	84	0	1	0	10	7	0	0	0	0	PD	1	0	0
2	84	0	1	1	10	9	0	0	0	1	SD	0	0	0
2	87	1	1	0	11	8	1	0	0	0	SD	0	0	0
2	87	1	1	1	11	9.5	0	0	0	0	PD	0	0	0
2	88	1	1	1	12	10.5	1	1	1	1	SD	0	0	0
2	84	1	1	1	13	11.5	0	1	0	0	SD	0	0	0
2	80	0	0	0	13	11.5	1	1	0	0	PD	0	0	0
2	82	0	0	1	14	10	0	0	0	0	SD	0	0	0
2	87	1	1	0	16	12	0	0	0	0	CR	0	0	0
2	80	0	0	0	16	17	0	0	0	0	CR	0	0	0
2	80	0	0	0	16	10	0	0	0	0	PR	0	0	0
2	82	1	0	0	16	12	0	0	0	0	PR	0	0	0
2	90	1	1	0	25	21	0	0	0	0	PR	0	0	0
2	82	0	0	0	27	25.5	0	0	0	0	SD	0	0	0
2	80	0	0	0	27	25.5	0	0	0	0	SD	0	0	0
2	87	1	1	1	38	32	0	0	0	0	PR	0	0	0
2	88	1	1	0	39	37.5	0	0	0	0	CR	0	0	0
2	87	1	1	0	39	30	0	0	0	0	CR	0	0	0
2	87	1	1	0	45	40	0	1	0	0	PR	0	0	0
2	84	1	1	0	45	34	0	1	0	0	PR	0	0	0
																																																	#DIV/0!
